# Supplementary material for: CoFee-L: A Model of Animal Displacement in Large Groups Combining Cohesion Maintenance, Feeding Area Search and Transient Leadership
Source: Animals (Basel). 2022 Sep 14;12(18):2412. doi: 10.3390/ani12182412 (PMC9495015; doi:10.3390/ani12182412)
Supplement: Supplementary file 1 [file animals-12-02412-s001.zip]

Archive with 3 entries (3 files):
- animals-1865719-supplementary.pdf
- Video_S1.mov
- Video_S2.mov
